# Supplementary material for: Pattern of Morphological Variability in Unrepaired Unilateral Clefts With and Without Cleft Palate May Suggest Intrinsic Growth Deficiency
Source: Front Cell Dev Biol. 2020 Dec 11;8:587859. doi: 10.3389/fcell.2020.587859 (PMC7759528; doi:10.3389/fcell.2020.587859)
Supplement: Supplementary file 2 [file Table_2.xlsx]

## Sheet: Suppl_table_2
Supplementary table 2. Loadings of principal components 1 to 5 (PC1 to PC5) for each landmark in x and y directions
Landmark	PC1		PC2		PC3		PC4		PC5
	x	y	x	y	x	y	x	y	x	y
	All subjects
Basion	-0,200054	-0,088131	0,121549	-0,234863	0,052977	0,131098	0,045649	-0,272600	-0,065252	-0,210364
Sella	-0,007413	-0,083051	0,009819	-0,270082	0,069930	0,137782	-0,010936	-0,007593	0,190162	0,049885
Post-ethmoid	0,163971	-0,110597	-0,062412	-0,197456	0,041460	0,049232	0,005104	0,198557	0,294612	0,130731
Nasion	0,377167	-0,106984	-0,142904	-0,000097	0,042119	0,072309	-0,052925	0,460315	0,371424	0,144022
ANS	0,335310	-0,089128	0,177222	0,183416	0,057100	0,147152	0,200888	0,089598	-0,275147	0,015523
PNS	-0,029855	-0,126524	0,006392	-0,019466	0,010349	0,145880	0,120227	0,040446	0,020043	-0,007582
Point A	0,293005	-0,040664	0,177315	0,193792	0,043212	0,186026	0,137287	0,053994	-0,261670	0,048832
Point B	-0,125638	0,306829	-0,028978	-0,159287	-0,255026	-0,103690	-0,083265	0,056030	0,063670	0,006165
Pogonion	-0,098665	0,295640	-0,133589	-0,173993	-0,230011	-0,158949	0,014360	0,045066	0,099289	-0,040857
Menton	-0,086080	0,267886	-0,209161	-0,183106	-0,233252	-0,149039	0,039179	0,054423	0,082857	0,004012
Gonion	-0,113345	-0,098007	-0,316682	0,281618	0,123265	-0,325149	-0,048170	0,089606	-0,418088	-0,025161
Gonion post	-0,219634	-0,074200	-0,138897	0,315378	0,169941	-0,403576	0,097587	0,038978	-0,106010	0,011367
Ramus concavity	-0,209616	-0,112835	0,027407	0,023376	0,196554	-0,270936	0,151377	-0,103894	0,189463	-0,257686
Condylion	-0,145021	-0,143285	0,082635	-0,168611	0,047135	-0,014436	0,080081	-0,128657	0,058982	-0,147361
U1 edge	0,075786	-0,009363	0,218589	0,201200	0,103958	0,180947	-0,299270	-0,434071	-0,059216	0,303431
U1 apex	0,150194	-0,008751	0,152375	0,194773	0,146214	0,155033	0,005519	0,162741	-0,258374	-0,017959
L1 edge	-0,079720	0,085601	0,111356	0,070437	-0,103812	0,131327	-0,347700	-0,193357	0,016494	0,000074
L1 apex	-0,080390	0,135566	-0,052034	-0,057029	-0,282114	0,088989	-0,054992	-0,149582	0,056761	-0,007072
	NORM
Basion	-0,195613	0,011375	0,062499	0,123262	-0,120332	0,213765	0,131269	0,028616	-0,349198	-0,285137
Sella	0,045829	0,071417	-0,044799	0,342111	0,003055	0,087361	-0,052966	0,077544	-0,061006	-0,056703
Post-ethmoid	0,253157	0,038826	-0,096631	0,171620	0,059976	0,017529	-0,044449	0,144114	-0,008355	-0,058364
Nasion	0,525837	-0,019166	0,035346	0,158978	0,150968	-0,353148	-0,199413	0,089336	0,189649	-0,134405
ANS	0,080801	-0,083390	-0,163832	0,122027	-0,396685	-0,144203	0,020770	-0,158897	0,130296	0,082071
PNS	0,051329	-0,062913	0,050182	0,192769	-0,149081	-0,036331	0,100667	-0,067969	0,161838	-0,056629
Point A	0,053131	-0,062044	-0,156701	0,066603	-0,321142	-0,171620	-0,031889	-0,134271	0,141852	0,059747
Point B	-0,120231	0,249062	-0,150004	-0,104252	0,214682	-0,113387	0,111917	0,189463	-0,091792	0,063829
Pogonion	-0,034635	0,257659	-0,062090	-0,168882	0,113339	-0,053007	0,202837	0,165992	-0,069870	0,023974
Menton	0,012182	0,276134	-0,022583	-0,140063	0,084762	0,031037	0,306723	0,181717	-0,029715	-0,002530
Gonion	0,068576	-0,302981	0,419846	-0,246377	0,125996	0,041674	0,115366	-0,084380	0,156859	0,299564
Gonion post	-0,148853	-0,298334	0,310533	-0,298768	0,123895	-0,019173	0,042226	0,003471	0,419457	0,087933
Ramus concavity	-0,202718	-0,146071	0,263951	-0,153610	-0,065058	0,082327	-0,222375	0,352626	0,021523	0,120598
Condylion	-0,117187	-0,104825	0,046046	0,054287	-0,182431	0,150546	0,017639	0,110206	-0,416283	0,061303
U1 edge	-0,058507	-0,006002	-0,148966	-0,043378	0,080174	0,238568	-0,245107	-0,291405	-0,029470	0,090910
U1 apex	0,001586	-0,062654	-0,050110	0,042936	-0,206140	-0,151242	-0,197745	-0,096608	-0,062047	0,133354
L1 edge	-0,140469	0,060590	-0,139944	-0,039471	0,243897	0,117266	-0,206646	-0,225998	-0,018755	-0,125299
L1 apex	-0,074215	0,183319	-0,152742	-0,079789	0,240127	0,062036	0,151174	-0,283557	-0,084984	-0,304216
	UCLA
Basion	-0,211077	-0,162585	0,138815	-0,313706	0,048014	0,002628	-0,079505	0,273530	-0,119866	-0,247503
Sella	-0,007617	-0,141238	-0,015010	-0,278903	0,084286	0,020489	0,028903	0,012323	0,056010	0,103923
Post-ethmoid	0,118923	-0,151017	-0,070131	-0,174598	0,081186	-0,047371	-0,029338	-0,268494	0,337517	0,187419
Nasion	0,379263	-0,082026	-0,143219	0,051268	0,098851	0,084839	0,102369	-0,518893	0,230370	0,197118
ANS	0,298372	-0,100077	0,078584	0,149279	0,179366	0,164551	-0,172425	0,000359	-0,198722	-0,126266
PNS	-0,004017	-0,158013	0,002379	0,012614	0,031413	0,105740	-0,093215	-0,023665	-0,014163	0,003837
Point A	0,266814	-0,075903	0,093763	0,127722	0,159166	0,213957	-0,097877	0,034507	-0,195385	-0,088453
Point B	-0,051136	0,315160	0,062144	-0,189645	-0,264757	-0,070945	0,053568	-0,011175	0,035313	0,010593
Pogonion	-0,038681	0,311909	-0,079310	-0,168143	-0,262643	-0,130113	0,010048	-0,049571	0,041930	0,017519
Menton	-0,037553	0,291426	-0,156749	-0,156940	-0,294032	-0,101553	-0,015919	-0,085543	0,041759	0,056256
Gonion	-0,190312	0,008084	-0,284159	0,365895	-0,043630	-0,255067	0,060013	-0,107054	-0,316802	0,000117
Gonion post	-0,253691	0,061750	-0,134302	0,417727	0,065205	-0,320328	-0,154348	-0,011307	-0,018695	0,020778
Ramus concavity	-0,236959	-0,036625	-0,006198	0,120254	0,144033	-0,263773	-0,143087	0,080763	0,276511	-0,236903
Condylion	-0,142158	-0,139286	0,083567	-0,168302	0,025299	-0,079201	-0,066159	0,118464	0,042788	-0,069540
U1 edge	0,032187	-0,070469	0,175926	0,136730	0,185041	0,216162	0,280356	0,432639	0,017562	0,411597
U1 apex	0,107447	-0,015569	0,048386	0,136577	0,176078	0,212238	-0,036143	-0,122150	-0,334137	-0,147688
L1 edge	-0,028104	0,034329	0,161911	0,038271	-0,112872	0,159359	0,322831	0,141380	0,089832	-0,009357
L1 apex	-0,001701	0,110148	0,043604	-0,106100	-0,300003	0,088388	0,029927	0,103887	0,028179	-0,083445
	UCLP
Basion	-0,143384	-0,132650	-0,171259	0,011434	-0,045326	0,128323	-0,113418	-0,160171	0,079819	0,081789
Sella	-0,016273	-0,053101	-0,089932	0,121954	0,109172	0,195555	0,054090	0,012317	0,190185	0,034454
Post-ethmoid	0,142205	-0,065593	0,064323	0,078937	0,066445	0,169814	0,020708	0,157827	0,182697	0,209166
Nasion	0,266509	-0,118320	0,180564	0,002644	0,176699	0,093007	-0,051755	0,309339	0,079723	0,216209
ANS	0,394462	-0,072334	-0,039068	-0,205110	-0,138697	-0,057525	0,148142	0,285524	-0,136678	-0,086442
PNS	-0,058252	-0,083577	-0,092007	-0,004235	-0,096575	0,242162	0,146208	0,060117	0,093878	-0,174098
Point A	0,339694	0,000986	-0,034880	-0,242851	-0,133422	-0,009376	0,152024	0,185729	-0,151380	-0,054136
Point B	-0,190754	0,268809	0,149433	0,256346	-0,116477	-0,012608	-0,114662	0,036911	0,085120	0,092628
Pogonion	-0,166856	0,253609	0,228048	0,271317	-0,167770	0,002105	-0,039409	0,004002	0,043196	0,092679
Menton	-0,137182	0,216496	0,265619	0,265971	-0,146902	-0,006799	-0,064395	-0,030021	0,061260	0,113841
Gonion	-0,119471	-0,068554	0,202780	0,004738	0,212358	-0,415943	0,007300	0,082170	-0,547988	-0,165651
Gonion post	-0,183202	-0,076315	0,020691	-0,005626	0,288885	-0,511705	0,119553	0,013619	-0,251232	0,015055
Ramus concavity	-0,173682	-0,141779	-0,103708	0,078749	0,104821	-0,194371	0,244093	-0,234886	0,144986	-0,278120
Condylion	-0,118402	-0,193645	-0,130536	0,118219	-0,006893	0,100283	0,096091	-0,154389	0,181942	-0,203300
U1 edge	0,142066	-0,017485	-0,243972	-0,330398	-0,034270	-0,014538	-0,255962	-0,381398	-0,044000	0,138304
U1 apex	0,240923	0,037805	-0,222212	-0,232515	0,022984	-0,010121	-0,090821	0,278148	-0,241709	-0,108628
L1 edge	-0,077773	0,120597	-0,159402	-0,122036	0,026389	0,128127	-0,225503	-0,263001	0,133200	0,035559
L1 apex	-0,140631	0,125050	0,175518	-0,067538	-0,121423	0,173610	-0,032284	-0,201837	0,096982	0,040690
	ANS - anterior nasal spine
	PNS- posterior nasal spine
	U1 - upper central incisor
	L1 - lower central incisor
	x - coordinate x
	y - coordinate y
	PC - principal component
